# Supplementary material for: The Development and Validation of an LC-MS/MS Method for the Determination of Glyphosate, AMPA, and Glufosinate in Honey Following FMOC-Cl Derivatization: Application to Italian Samples
Source: Foods. 2025 Nov 26;14(23):4050. doi: 10.3390/foods14234050 (PMC12692283; doi:10.3390/foods14234050)
Supplement: Supplementary file 1 [file foods-14-04050-s001.zip]

Archive with 1 entries (1 files):
- foods-3971602-supplementary.pdf
